# Supplementary material for: Optimizing Ultrasound Probe Disinfection for Healthcare-Associated Infection Control: A Comparative Analysis of Disinfectant Efficacy
Source: Microorganisms. 2024 Nov 22;12(12):2394. doi: 10.3390/microorganisms12122394 (PMC11676816; doi:10.3390/microorganisms12122394)
Supplement: Supplementary file 1 [file microorganisms-12-02394-s001.zip]

Archive with 1 entries (1 files):
- microorganisms-3315472-supplementary.pdf
